# Supplementary material for: Influence of Cold-TRP Receptors on Cold-Influenced Behaviour
Source: Pharmaceuticals (Basel). 2021 Dec 28;15(1):42. doi: 10.3390/ph15010042 (PMC8781072; doi:10.3390/ph15010042)
Supplement: Supplementary file 1 [file pharmaceuticals-15-00042-s001.zip]

Archive with 1 entries (1 files):
- pharmaceuticals-1420050-supplementary.pdf
